# Supplementary material for: The Fanconi Anemia Pathway Inhibits mTOR Signaling and Prevents Accelerated Translation in Head and Neck Cancer Cells
Source: Cancers (Basel). 2025 Aug 6;17(15):2583. doi: 10.3390/cancers17152583 (PMC12346401; doi:10.3390/cancers17152583)
Supplement: Supplementary file 1 [file cancers-17-02583-s001.zip]

Archive with 1 entries (1 files):
- cancers-3733603-supplementary.pdf
